# Supplementary material for: Impacts of drought and elevated temperature on the seeds of malting barley
Source: Front Plant Sci. 2022 Dec 8;13:1049323. doi: 10.3389/fpls.2022.1049323 (PMC9773840; doi:10.3389/fpls.2022.1049323)
Supplement: Supplementary file 2 [file Table_1.xlsx]

## Sheet: A. 173 metabolites detected
Table S1A - Raw GC-MS data corresponding to 173 metabolites detected and quantified. This data is available at Metabolomics Workbench (Project: R001453; datatrack_id:3436, study_id:ST002272 ; Sud et al., 2016).
			Sample	2110-DR-R1	2110-DR-R2	2110-DR-R3	2110-C-R1	2110-C-R2	2110-C-R3	2110-ET-R1	2110-ET-R2	2110-ET-R3	4710-DR-R1	4710-DR-R2	4710-DR-R3	4710-C-R1	4710-C-R2	4710-C-R3	4710-ET-R1	4710-ET-R2	4710-ET-R3
			Group	B1-DR	B1-DR	B1-DR	B1-C	B1-C	B1-C	B1-ET	B1-ET	B1-ET	B2-DR	B2-DR	B2-DR	B2-C	B2-C	B2-C	B2-ET	B2-ET	B2-ET
			Replicates	1	2	3	1	2	3	1	2	3	1	2	3	1	2	3	1	2	3
			Genotype	HOR 2110 - B1	HOR 2110 - B1	HOR 2110 - B1	HOR 2110 - B1	HOR 2110 - B1	HOR 2110 - B1	HOR 2110 - B1	HOR 2110 - B1	HOR 2110 - B1	HOR 4710 - B2	HOR 4710 - B2	HOR 4710 - B2	HOR 4710 - B2	HOR 4710 - B2	HOR 4710 - B2	HOR 4710 - B2	HOR 4710 - B2	HOR 4710 - B2
unit	Software	Mode	Culture conditions	Drought condition (DR)	Drought condition (DR)	Drought condition (DR)	Control condition (C)	Control condition (C)	Control condition (C)	Elevated temperature (ET)	Elevated temperature (ET)	Elevated temperature (ET)	Drought condition (DR)	Drought condition (DR)	Drought condition (DR)	Control condition (C)	Control condition (C)	Control condition (C)	Elevated temperature (ET)	Elevated temperature (ET)	Elevated temperature (ET)
(ribitol & DW normalized peak area)	AMDIS	Splitless	2-Aminobutyric acid	0.000908405	0.00108225	0.00114427	0.000755429	0.000605921	0.000556977	0.000729793	0.00065894	0.000742138	0.00148236	0.0011322	0.00141455	0.000708019	0.000709388	0.000561119	0.000597907	0.000957239	0.000878796
(ribitol & DW normalized peak area)	AMDIS	Splitless	2,4-Dihydroxybutanoic acid	0.00216303	0.00197307	0.00238683	0.00176321	0.000799236	0.000540339	0.000937315	0.000742605	0.00103003	0.00206495	0.00226368	0.00310638	0.000652635	0.000579647	0.000396397	0.00079774	0.000842445	0.000853337
(estimated nmoles/mg DW)	TargetLynx	Splitless	3-Aminoisobutanoic acid	0.00198999	0.00232634	0.00410143	0.00813066	0.00376153	0.00542151	0.000181397	#N/A	0.0056177	0.00501756	0.000431642	0.00776988	0.00265327	0.00516939	#N/A	0.00164566	0.00108722	#N/A
(ribitol & DW normalized peak area)	TargetLynx	Splitless	3-indoleacetonitrile	0.00496662	0.00563576	0.00739713	0.00670821	0.00650611	0.00628332	0.0066247	0.00821007	0.00834571	0.00749953	0.00701638	0.00721228	0.00768415	0.00980506	0.00712367	0.00772541	0.0107171	0.00886312
(estimated nmoles/mg DW)	TargetLynx	Splitless	Adenine	0.0394824	0.0358617	0.0297306	0.140007	0.0282403	0.0394363	0.0274903	0.0339585	0.0351027	0.0577458	0.0394352	0.0681221	0.0424827	0.0492825	0.0597519	0.0333911	0.0614301	0.150838
(estimated nmoles/mg DW)	TargetLynx	Splitless	Agmatine	0.00712528	#N/A	0.0397742	0.0343081	0.043214	0.026744	0.0651339	0.0355247	0.0284025	0.10243	0.0926267	0.0264464	0.0181506	#N/A	#N/A	#N/A	0.0501434	0.0529525
(estimated nmoles/mg DW)	TargetLynx	Split 30	Alanine	2.50398	2.47813	2.78258	3.43602	3.11489	4.05343	3.02666	2.90421	3.28364	4.38981	2.70465	3.18778	3.10502	4.67102	4.70023	3.29128	3.7114	2.92652
(ribitol & DW normalized peak area)	AMDIS	Splitless	Allantoin	0.302546	0.341224	0.397157	0.2814	0.279074	0.322488	0.330732	0.373278	0.374565	0.457151	0.487774	0.469688	0.355659	0.430571	0.421702	0.397503	0.488595	0.392711
(estimated nmoles/mg DW)	TargetLynx	Splitless	alpha-Tocopherol	0.288045	0.376773	0.384092	0.420252	0.305766	0.421331	0.348471	0.309626	0.339163	0.461175	0.418349	0.442542	0.337127	0.465699	0.351711	0.461242	0.363439	0.334355
(estimated nmoles/mg DW)	TargetLynx	Splitless	Aminoadipic acid	0.0304034	0.0503525	0.024138	0.0199468	0.00923854	0.0196017	0.0161419	0.0154751	0.0200328	0.120759	0.0556978	0.0480905	0.019895	0.019819	0.0205475	0.0119519	0.0205052	0.0179048
(estimated nmoles/mg DW)	TargetLynx	Splitless	Arabinose	0.165543	0.159798	0.124449	0.128117	0.120537	0.118403	0.123424	0.108266	0.101924	0.105143	0.132734	0.115298	0.117287	0.103971	0.10702	0.12604	0.106416	0.107956
(estimated nmoles/mg DW)	TargetLynx	Splitless	Arabitol	0.158521	0.0956838	0.0473325	0.0993631	0.176402	0.183173	0.0501434	0.151672	0.0822375	0.117371	0.255756	0.172189	0.164649	0.413049	0.578131	0.194629	0.62622	0.381197
(estimated nmoles/mg DW)	TargetLynx	Splitless	Arginine	1.4015	1.55582	1.55237	1.7898	1.44504	2.7037	1.1984	1.43662	1.5434	5.10519	5.79351	5.13712	1.32549	4.8646	4.41995	2.25672	3.50817	2.76453
(estimated nmoles/mg DW)	TargetLynx	Splitless	Asparagine	21.1668	22.6289	24.9156	22.5039	16.4123	26.4402	17.1084	20.5819	23.815	49.4087	43.1788	45.5836	19.9249	34.9258	34.2441	26.861	32.0866	26.9246
(estimated nmoles/mg DW)	TargetLynx	Splitless	Aspartic acid	1.70473	1.90528	1.96811	2.15829	1.63461	1.41051	2.1998	1.89984	1.79437	2.14054	1.8909	1.54671	1.58013	2.01736	1.15139	2.23291	1.67565	1.45837
(estimated nmoles/mg DW)	TargetLynx	Splitless	beta-Alanine	0.0624267	0.0446539	0.0490872	0.0367709	0.0439724	0.0312549	0.0357471	0.0505996	0.065385	0.134115	0.0634815	0.0770234	0.0600014	0.0749885	0.0587299	0.0682513	0.0749401	0.0526338
(estimated nmoles/mg DW)	TargetLynx	Splitless	Campesterol	0.716141	0.975503	1.08857	1.25928	0.924478	1.17666	0.997738	0.853403	0.90198	0.826451	0.838054	0.820111	0.750165	0.927795	0.791833	0.897538	0.712637	0.720448
(ribitol & DW normalized peak area)	AMDIS	Splitless	Catechin	0.00213621	0.00283229	#N/A	#N/A	0.00127205	0.00134996	0.00109733	#N/A	#N/A	0.00317621	0.00180716	0.00144233	#N/A	0.00143301	0.00203862	0.000743952	0.00127128	0.000600662
(estimated nmoles/mg DW)	TargetLynx	Splitless	Citric acid	4.16778	6.37023	5.76877	8.91753	5.25153	7.77191	7.70248	5.89978	7.31678	6.09411	8.58797	5.94588	5.16484	8.79663	6.80862	7.35897	6.65048	5.99091
(estimated nmoles/mg DW)	TargetLynx	Splitless	Cysteine	1.38651	1.25152	0.98795	0.845064	0.671192	1.02459	0.771257	0.890288	0.911204	1.64565	1.17933	1.22765	0.759914	0.895105	0.960972	0.739754	0.740279	0.774803
(estimated nmoles/mg DW)	TargetLynx	Splitless	D-Malic acid	5.35544	8.23905	5.08969	5.01073	3.49632	4.01604	4.31789	4.45965	3.82738	10.8611	9.02024	7.75664	4.05232	4.32546	4.55151	5.69321	4.29542	4.56236
(estimated nmoles/mg DW)	TargetLynx	Splitless	Erythritol	0.0871565	0.0430088	0.0465125	0.0725103	0.0734915	0.0698139	0.0508786	0.138718	0.0298208	0.0880256	0.162401	0.0557956	0.0843148	0.24749	0.287325	0.116042	0.212963	0.183044
(ribitol & DW normalized peak area)	TargetLynx	Splitless	Erythronic acid	0.00374696	0.00452778	0.00406331	0.00333723	0.00259707	0.00466826	0.00257099	0.00311983	0.00373788	0.00414255	0.00335486	0.00301853	0.00151426	0.00116427	0.00156707	0.00167257	0.00157887	0.00180707
(estimated nmoles/mg DW)	TargetLynx	Splitless	Ethanolamine	0.269855	0.27216	0.528489	0.279076	0.376858	0.306851	0.453314	0.340472	0.502243	0.404315	0.453528	0.286588	0.509274	0.470088	0.273769	0.267089	0.377697	0.303176
(estimated nmoles/mg DW)	TargetLynx	Splitless	Fructose	0.789126	1.01331	0.555652	0.544137	0.546977	0.728544	0.496056	0.413778	0.519647	0.811258	0.636275	0.875019	0.41101	0.574307	0.72684	0.490791	0.588656	0.5299
(estimated nmoles/mg DW)	TargetLynx	Splitless	Fumaric acid	0.151431	0.233973	0.200882	0.111627	0.0635438	0.0689034	0.0849813	0.197573	0.0782295	0.264704	0.208957	0.221146	0.0691023	0.0899169	0.087123	0.0820883	0.103129	0.161623
(estimated nmoles/mg DW)	TargetLynx	Splitless	Galactinol	6.75456	11.7939	10.886	8.06269	7.98748	11.2071	11.7202	8.61042	14.2426	7.56664	9.50848	7.05526	9.45469	8.93897	4.74218	13.9774	8.05723	7.11866
(estimated nmoles/mg DW)	TargetLynx	Splitless	Galactonic acid	0.119758	0.117628	0.154386	0.260517	0.174066	0.352377	0.208308	0.28156	0.310148	0.293716	0.212557	0.241607	0.207614	0.357599	0.566316	0.303211	0.202678	0.286753
(estimated nmoles/mg DW)	TargetLynx	Splitless	Galactose	0.468095	0.545197	0.291366	0.44425	0.410069	0.49983	0.466943	0.335641	0.374545	0.563577	0.624128	0.445141	0.507164	0.64027	0.784413	0.505594	0.574899	1.09285
(ribitol & DW normalized peak area)	TargetLynx	Splitless	Galactosylglycerol	1.25696	1.42661	1.75731	2.34205	1.47104	1.80613	1.85986	1.60973	1.65656	1.78253	1.88646	1.96503	1.75228	2.21543	1.78001	2.08673	1.93076	1.85584
(estimated nmoles/mg DW)	TargetLynx	Splitless	gamma-Aminobutyric acid	0.27016	0.322753	0.24872	0.230625	0.224027	0.324093	0.205191	0.238042	0.256973	0.579455	0.363499	0.390956	0.17654	0.464086	0.692701	0.183137	0.284455	0.327743
(estimated nmoles/mg DW)	TargetLynx	Splitless	gamma-Tocopherol	0.0294742	0.0391688	0.048161	0.0700365	0.04838	0.074012	0.0501416	0.0441874	0.0515365	0.0345364	0.0396661	0.0231742	0.0552701	0.0602372	0.0431093	0.0566573	0.0397268	0.0425781
(estimated nmoles/mg DW)	TargetLynx	Splitless	Gluconic acid	0.53154	0.556659	0.733676	1.14462	0.798455	1.59256	0.952197	1.29384	1.4096	1.31075	1.00925	1.13144	0.952493	1.62559	2.55891	1.33447	0.896515	1.27875
(estimated nmoles/mg DW)	TargetLynx	Splitless	Glucose	1.69318	1.95207	1.23496	1.29423	1.1759	1.43973	1.15014	0.899206	1.05287	1.30366	1.42146	1.36554	0.86578	1.28069	1.43168	1.11356	1.18313	1.39617
(estimated nmoles/mg DW)	TargetLynx	Splitless	Glucose 6-phosphate	#N/A	#N/A	#N/A	#N/A	#N/A	#N/A	#N/A	#N/A	0.075645	0.121455	0.158518	#N/A	#N/A	#N/A	0.0813729	0.124525	0.15369	0.28988
(estimated nmoles/mg DW)	TargetLynx	Splitless	Glutamic acid	4.42015	4.94658	5.59252	7.09514	5.16329	6.03326	4.85481	4.76013	5.17707	8.05621	7.65805	8.47758	5.59266	9.43538	7.79757	6.28662	7.27329	6.71831
(estimated nmoles/mg DW)	TargetLynx	Splitless	Glutamine	2.88538	3.43228	1.93327	0.846466	1.16619	1.44906	0.751524	1.1866	1.00358	5.84263	4.2093	5.15263	1.35758	3.66239	4.72965	1.19207	2.81808	1.92121
(estimated nmoles/mg DW)	TargetLynx	Splitless	Glyceric acid	0.0423781	0.0598411	0.0467091	0.0269571	0.0255084	0.0376269	0.025428	0.0388518	0.0424593	0.0751154	0.0621609	0.0637082	0.0205084	0.0231666	0.0371278	0.0241898	0.0231915	0.0290074
(estimated nmoles/mg DW)	TargetLynx	Splitless	Glycine	0.391303	0.418476	0.467278	0.659026	0.445123	0.647396	0.484476	0.508379	0.597938	0.764987	0.548962	0.516401	0.5178	0.639138	0.631723	0.609373	0.541838	0.506555
(estimated nmoles/mg DW)	AMDIS	Splitless	Glycolic acid	0.03712	0.0545134	0.0376787	0.0920979	0.0382279	0.0698999	0.0551446	0.0542696	0.0433158	0.0998327	0.0798818	0.120553	0.0493416	0.0709877	0.0780454	0.0794044	0.0594926	0.0559048
(estimated nmoles/mg DW)	TargetLynx	Splitless	Histidine	0.597248	0.744913	0.590359	0.352298	0.370853	1.17818	0.284214	0.492105	0.481909	2.27346	2.05449	1.54918	0.551702	2.44916	1.69148	0.468551	0.848259	0.509437
(ribitol & DW normalized peak area)	TargetLynx	Splitless	Homoserine	0.0177145	0.0171303	0.0191867	0.00586078	0.00941356	0.0224005	0.00541349	0.0145037	0.0184428	0.0577718	0.0393601	0.0522588	0.00510289	0.0192819	0.0360437	0.00657905	0.0432204	0.016631
(ribitol & DW normalized peak area)	AMDIS	Splitless	Inositol-Phosphate	0.00770849	0.00932337	0.0122255	0.0127771	0.00743589	0.0124371	0.00873134	0.00763136	0.00905658	0.0162086	0.0202664	0.017689	0.00949345	0.0149403	0.0148532	0.0122816	0.0101517	0.0114143
(estimated nmoles/mg DW)	TargetLynx	Splitless	Isoleucine	0.282496	0.343181	0.299222	0.186768	0.179045	0.197615	0.170461	0.222034	0.167623	0.560288	0.320864	0.354582	0.177956	0.220082	0.220565	0.183366	0.242681	0.256759
(ribitol & DW normalized peak area)	AMDIS	Splitless	Isothiocyanoethylphosphate	0.00219925	0.00127371	0.00350317	0.00226457	0.00216206	0.00133732	0.00327619	0.00229246	0.00227256	0.00159453	0.00234546	0.0021028	0.00276742	0.00224092	0.00208204	0.00106102	0.00227742	0.00139203
(ribitol & DW normalized peak area)	TargetLynx	Splitless	L-Dehydroascorbic acid	#N/A	6.09e-05	7.76e-05	0.00020018	1.53e-05	7.06e-05	0.000134859	5.26e-05	6.85e-05	3.32e-05	6.7e-05	6.2e-05	2.81e-05	3.18e-05	4.41e-05	#N/A	7.59e-06	#N/A
(estimated nmoles/mg DW)	TargetLynx	Splitless	Leucine	0.280575	0.334227	0.275923	0.182676	0.172566	0.174486	0.168859	0.251392	0.157706	0.447706	0.225037	0.236298	0.175388	0.188046	0.157996	0.168095	0.170421	0.175158
(ribitol & DW normalized peak area)	TargetLynx	Splitless	Linoleic acid	0.0355338	0.0463982	0.0424753	0.0676054	0.0390386	0.0434551	0.0412932	0.0366995	0.0403931	0.0365276	0.0299145	0.0392527	0.0344915	0.0456057	0.0334437	0.0396811	0.0917602	0.0433708
(estimated nmoles/mg DW)	TargetLynx	Splitless	Lysine	0.112486	0.187476	0.173755	0.129116	0.109879	0.221486	0.125022	0.160887	0.178582	0.481077	0.469925	0.331042	0.131325	0.326875	0.248667	0.16866	0.211341	0.151522
(estimated nmoles/mg DW)	TargetLynx	Splitless	Malonic acid	0.124442	0.124301	0.0959058	0.0832276	0.0532013	0.106456	0.0704217	0.113512	0.111995	0.125483	0.100402	0.133316	0.0694806	0.0741909	0.0869664	0.0795716	0.08116	0.0668864
(estimated nmoles/mg DW)	TargetLynx	Splitless	Maltose	1.01445	1.70643	0.0597619	0.144593	0.656738	0.306676	0.21153	0.29418	0.184713	0.855192	0.47051	0.29149	0.581896	0.340775	0.51119	0.510026	0.501157	1.11227
(estimated nmoles/mg DW)	TargetLynx	Splitless	Mannitol	0.0684095	0.128771	0.0295322	0.0904077	0.179398	0.181216	0.0477127	0.179133	0.0598646	0.124621	0.161711	0.134188	0.116612	0.422071	0.375422	0.144892	0.3136	0.289102
(estimated nmoles/mg DW)	TargetLynx	Splitless	Mannose	0.27937	0.352261	0.411871	0.341329	0.344808	0.357313	0.331746	0.388385	0.419788	0.478638	0.450049	0.473975	0.38504	0.5076	0.434033	0.447274	0.587048	0.45678
(ribitol & DW normalized peak area)	AMDIS	Splitless	Methanolphosphate	0.000801124	0.000426655	0.00134801	0.000946097	0.000482705	0.000701056	0.00110565	0.000800353	0.000604759	0.000701337	0.00073327	0.000948499	0.000813555	0.000665848	0.000956622	0.000489757	0.000851329	0.000778735
(estimated nmoles/mg DW)	TargetLynx	Split 30	Methionine	0.0396418	0.0465854	0.0429218	0.00953891	0.0204663	0.0384555	#N/A	0.0102477	0.0248709	0.127593	0.0490199	0.0462063	0.0090391	0.0338302	0.0303064	0.0111101	0.0626517	0.0140477
(ribitol & DW normalized peak area)	TargetLynx	Splitless	MG (monoacylglyceride) 16:0	0.0175306	0.0192126	0.0180706	0.0200486	0.0238766	0.0186622	0.018385	0.0321712	0.0178106	0.0111344	0.00697023	0.00699894	0.0175116	0.0173472	0.00748403	0.00921442	0.0177274	0.00838772
(ribitol & DW normalized peak area)	TargetLynx	Splitless	MG (monoacylglyceride) 18:0	0.0163568	0.0190247	0.0187468	0.017797	0.0210192	0.01793	0.0196294	0.0210399	0.0184427	0.000530729	0.000707134	#N/A	0.0189403	0.0169816	0.000504497	0.000553687	0.00383594	0.000319983
(ribitol & DW normalized peak area)	AMDIS	Splitless	MG (monoacylglyceride) 18:2	0.00158202	0.00182766	0.000683296	0.000978574	0.00145189	0.000845013	0.000688072	0.00127974	0.000541422	0.00104134	#N/A	0.00115651	0.000764173	0.000864871	0.00124642	0.00079663	0.0026917	0.00189543
(estimated nmoles/mg DW)	TargetLynx	Splitless	Myo-inositol	2.46361	3.286	3.03157	3.45064	3.12794	4.10582	3.57707	2.75334	3.8031	2.37542	2.2138	2.1531	2.66923	2.85694	2.50303	2.16089	2.37686	2.06355
(ribitol & DW normalized peak area)	TargetLynx	Splitless	Nicotinic acid	0.00554478	0.00495512	0.00572164	0.00517267	0.00683505	0.00866315	0.00540722	0.00545043	0.0067597	0.00766671	0.00792154	0.00869853	0.007229	0.00972655	0.00923364	0.00798822	0.00774036	0.00759531
(ribitol & DW normalized peak area)	TargetLynx	Splitless	Octadecatrienoic acid	0.001778	0.00166942	0.00274782	0.00372621	0.00197151	0.00255965	0.00171107	0.0019802	0.00228153	0.00251194	0.00206145	0.0028182	0.00271479	0.00388893	0.0032166	0.00299518	0.00535753	0.00321267
(estimated nmoles/mg DW)	TargetLynx	Splitless	Oxoglutaric acid	0.183868	0.227782	0.120724	0.210909	0.15452	0.151047	0.192968	0.136248	0.0993691	0.423411	0.213215	0.290315	0.160692	0.214619	0.21861	0.285188	0.308309	0.283785
(ribitol & DW normalized peak area)	AMDIS	Splitless	Pentonic acid	0.00118649	0.00173573	0.000495189	0.00119942	0.000893492	#N/A	0.000517129	#N/A	0.000225609	0.00195861	0.00210303	0.0014267	0.000863564	#N/A	#N/A	0.000596222	0.000868381	0.0011532
(ribitol & DW normalized peak area)	AMDIS	Splitless	Pentonic acid-4	0.00118954	0.00135705	0.000794822	0.00127879	0.000769867	0.00116733	0.000845112	0.00102219	0.00118377	0.00192516	0.00168811	0.00160227	0.00155221	0.00103186	0.00140502	0.00124677	0.00102552	0.00105077
(estimated nmoles/mg DW)	TargetLynx	Splitless	Phenylalanine	0.675593	0.568352	0.473972	0.382726	0.354296	0.701521	0.289033	0.442778	0.37673	0.613487	0.333176	0.51313	0.236121	0.236295	0.392227	0.240089	0.205544	0.225036
(estimated nmoles/mg DW)	TargetLynx	Splitless	Phosphoric acid	27.3073	32.6809	32.191	40.2984	32.7026	39.1173	33.2994	30.3377	32.0411	50.2483	51.7862	50.8964	33.6546	52.2824	59.9567	45.1066	40.7782	47.8041
(estimated nmoles/mg DW)	TargetLynx	Splitless	Pipecolic acid	3.04135	3.09003	3.28738	2.91155	0.796346	1.37545	1.01421	1.01671	1.27789	8.63209	4.68891	3.3521	3.50549	2.96041	0.887777	0.77226	1.1092	1.64926
(ribitol & DW normalized peak area)	AMDIS	Splitless	Porphyrin-ring	0.00114131	0.00199374	0.00142184	0.000851411	0.00200783	0.00177881	0.00214335	0.000884599	0.00152217	0.000960915	0.00182401	0.0007277	0.00248156	0.00183066	0.000763033	0.0013694	0.00090503	0.000778452
(estimated nmoles/mg DW)	TargetLynx	Splitless	Proline	1.76783	1.32331	2.56701	2.49979	1.46142	2.08972	0.839323	0.727564	0.853133	5.92099	5.28662	6.80352	3.24066	11.551	9.08993	3.44559	8.24319	5.41574
(estimated nmoles/mg DW)	TargetLynx	Splitless	Putrescine	0.0383735	0.060946	0.136817	0.129709	0.0768544	0.0852139	0.0981329	0.107332	0.0941016	0.230498	0.137254	0.128268	0.0768124	0.148983	0.111923	0.0984805	0.19431	0.133008
(ribitol & DW normalized peak area)	AMDIS	Splitless	Quinic acid	#N/A	#N/A	0.000729212	0.000463119	9.36e-05	#N/A	0.000414272	0.00041062	#N/A	0.00232584	0.0024559	0.00213172	#N/A	0.000370998	0.000528003	0.000247186	0.000723985	0.000321938
(estimated nmoles/mg DW)	TargetLynx	Split 30	Raffinose	157.171	171.043	194.219	247.398	152.749	208.652	218.27	176.805	192.648	192.264	184.907	185.965	171.546	176.593	143.873	192.878	140.806	135.176
(ribitol & DW normalized peak area)	TargetLynx	Splitless	Ribonic acid	0.00566926	0.00714659	0.00606846	0.00451906	0.00363885	0.0038546	0.00372032	0.00347665	0.00345276	0.00721646	0.00642484	0.00638574	0.00365474	0.00412924	0.0034311	0.00349327	0.00399955	0.00368799
(estimated nmoles/mg DW)	TargetLynx	Splitless	Ribose	0.0372486	0.0328267	0.0345509	0.0563124	0.0417548	0.0407	0.0479257	0.0426783	0.0375328	0.0673024	0.0732201	0.0502235	0.0891927	0.117157	0.0959548	0.0612998	0.179132	0.167648
(estimated nmoles/mg DW)	TargetLynx	Splitless	Scyllo-inositol	0.0159409	0.0219465	0.0247859	0.017143	0.0174071	0.024782	0.0214058	0.0220623	0.0302551	0.0375536	0.0481647	0.0380504	0.0204111	0.0295431	0.0278377	0.0324428	0.0277402	0.0289668
(estimated nmoles/mg DW)	TargetLynx	Splitless	Serine	0.237166	0.313927	0.174751	0.12112	0.112282	0.156588	0.100077	0.227926	0.145629	0.849908	0.338424	0.242742	0.147831	0.1903	0.169272	0.145597	0.204939	0.19258
(estimated nmoles/mg DW)	TargetLynx	Splitless	Sitosterol	2.4756	3.29917	3.74564	4.17766	2.95503	3.80003	3.00825	2.77729	2.85687	3.82595	4.07278	3.84602	2.61407	3.87373	3.38567	3.52619	2.83587	3.12711
(ribitol & DW normalized peak area)	AMDIS	Splitless	sn-Glycero-2-phosphate	0.00131502	0.00132938	0.00152744	0.0012505	0.00123718	0.00150293	0.00105504	0.00126053	#N/A	0.00198319	0.00186466	0.00225142	0.00148469	0.0023825	0.00185977	0.00174281	0.0022939	0.0021052
(ribitol & DW normalized peak area)	TargetLynx	Splitless	sn-Glycero-3-phosphate	0.221417	0.228754	0.261211	0.256886	0.205276	0.21244	0.1809	0.178963	0.188281	0.34079	0.304801	0.373053	0.241583	0.393326	0.335244	0.297596	0.367504	0.33449
(estimated nmoles/mg DW)	TargetLynx	Splitless	Sorbitol	0.424727	0.289711	0.422087	0.698325	0.517215	0.907476	0.523913	0.508306	0.729813	0.447483	0.409909	0.380741	0.528507	0.983615	1.96057	0.713657	0.590759	0.740599
(estimated nmoles/mg DW)	TargetLynx	Splitless	Stachyose	6.62121	7.7182	8.87432	10.2637	6.88907	9.94611	10.1312	8.14611	9.4176	7.62717	8.10203	8.38141	9.72634	9.92592	6.68746	9.95914	7.50771	6.69503
(estimated nmoles/mg DW)	TargetLynx	Splitless	Stigmasterol	0.17779	0.26117	0.232166	0.187899	0.215991	0.260985	0.193267	0.202171	0.233913	0.362116	0.392428	0.346707	0.181963	0.306184	0.279296	0.27482	0.273779	0.278315
(estimated nmoles/mg DW)	TargetLynx	Splitless	Succinic acid	0.161396	0.193142	0.221471	0.27556	0.167004	0.285268	0.158939	0.186687	0.206912	0.261644	0.234307	0.234191	0.160097	0.258651	0.396971	0.196278	0.163303	0.270031
(estimated nmoles/mg DW)	TargetLynx	Split 30	Sucrose	289.811	256.188	409.64	429.571	313.659	374.791	344.582	301.228	350.798	433.89	375.692	446.263	343.319	505.894	412.268	446.31	484.596	431.004
(estimated nmoles/mg DW)	TargetLynx	Splitless	Sucrose 6-phosphate	0.0541721	0.0687249	0.109096	0.0727888	0.0711549	0.0917593	0.116271	0.0744126	0.0862391	0.110583	0.11445	0.09532	0.0587016	0.170146	0.141717	0.118056	0.0616672	0.0747485
(ribitol & DW normalized peak area)	TargetLynx	Splitless	Threitol	0.000437502	0.000655112	0.000639266	0.00038645	0.000783664	0.000922627	0.000383366	0.000769408	0.000587087	0.00111072	0.00172741	0.000776384	0.000812342	0.00128862	0.00194991	0.000598336	0.000992559	0.00114398
(ribitol & DW normalized peak area)	TargetLynx	Splitless	Threonic acid	0.00866886	0.0100244	0.0124927	0.00813565	0.00634262	0.00650184	0.00754873	0.00647694	0.00696014	0.0114106	0.0117609	0.0121055	0.0068291	0.00801293	0.00547978	0.00738863	0.00710675	0.0070318
(estimated nmoles/mg DW)	TargetLynx	Splitless	Threonine	0.504923	0.510977	0.502717	0.441471	0.386866	0.436018	0.51294	0.459462	0.434841	1.04806	0.71974	0.675716	0.623039	0.53721	0.590711	0.573334	0.783002	0.565243
(estimated nmoles/mg DW)	TargetLynx	Splitless	trans-Aconitic acid	0.109076	0.138957	0.128635	0.201364	0.106599	0.138808	0.126314	0.109202	0.134441	0.179306	0.207708	0.179591	0.148577	0.226687	0.179213	0.173646	0.259378	0.251143
(estimated nmoles/mg DW)	AMDIS	Splitless	Trehalose	#N/A	#N/A	#N/A	0.0551281	0.0689618	0.0708743	#N/A	0.110488	#N/A	#N/A	#N/A	#N/A	0.050441	0.208492	0.162134	0.0585562	0.0965855	0.0247495
(estimated nmoles/mg DW)	AMDIS	Splitless	Tryptophan	0.811253	0.911617	0.952547	1.47519	1.13766	1.69777	1.27568	1.48801	1.47844	1.23422	2.09634	1.16552	3.09664	1.58376	2.47846	3.94733	1.69999	2.44119
(ribitol & DW normalized peak area)	AMDIS	Splitless	Tyramine	0.000457257	0.00104863	0.000753389	0.000240829	0.000401262	#N/A	0.000288788	0.000488451	0.000436584	#N/A	#N/A	#N/A	#N/A	#N/A	#N/A	#N/A	#N/A	#N/A
(estimated nmoles/mg DW)	TargetLynx	Splitless	Tyrosine	0.176925	0.171021	0.180586	0.182093	0.155442	0.186924	0.168035	0.211471	0.170062	0.208708	0.158288	0.162913	0.147984	0.155044	0.169275	0.158781	0.14205	0.138813
(ribitol & DW normalized peak area)	AMDIS	Splitless	Uridine	0.00420267	0.0060971	0.00675669	0.00925448	0.00965419	0.00861438	0.00946881	0.00756064	0.0124504	0.0114349	0.00796004	0.00901479	0.0126885	0.0137432	0.0085102	0.0154384	0.010593	0.0122925
(estimated nmoles/mg DW)	TargetLynx	Splitless	Valine	1.18678	1.07883	1.11429	0.809118	0.69057	0.8988	0.720774	0.781121	0.740631	1.91095	1.09225	1.18807	0.740336	0.878054	0.985025	0.757934	0.768465	0.804584
(estimated nmoles/mg DW)	TargetLynx	Splitless	Xylitol	0.0739365	0.0851776	0.0915281	0.141416	0.170531	0.205169	0.123011	0.125179	0.123644	0.0986618	0.0889242	0.0576257	0.12673	0.156354	0.312763	0.133036	0.0966368	0.166094
(estimated nmoles/mg DW)	TargetLynx	Splitless	Xylose	0.0450918	0.0483151	0.0376409	0.0437854	0.0401582	0.0403982	0.0373715	0.0250224	0.0297908	0.0452096	0.0609416	0.0457294	0.0385085	0.0544444	0.0378009	0.0497115	0.0275163	0.0469561
(ribitol & DW normalized peak area)	AMDIS	Splitless	U0970.7/184	0.000808518	#N/A	#N/A	#N/A	#N/A	#N/A	#N/A	#N/A	#N/A	0.00767169	0.00906844	0.0151664	0.000472884	#N/A	0.00611312	0.00370824	0.0039741	0.00469678
(ribitol & DW normalized peak area)	AMDIS	Splitless	U1070.1/131	0.00117448	0.00105493	0.00159254	0.00123459	0.00117011	0.00135483	0.00146052	0.000815305	0.000824035	0.00122921	0.00133544	0.00185151	0.000863457	0.000242213	#N/A	0.000839656	0.000710335	0.000739389
(ribitol & DW normalized peak area)	AMDIS	Splitless	U1093.6/147	0.000138511	0.000142245	0.000193027	0.000173192	#N/A	#N/A	#N/A	0.00021565	9.93e-05	0.000122453	#N/A	0.000182665	0.000123542	#N/A	0.00015772	#N/A	#N/A	0.000158805
(ribitol & DW normalized peak area)	AMDIS	Splitless	U1121.3/332	0.000768418	0.000521284	0.000743597	0.000398701	0.000493762	0.000651561	0.000459186	0.000365191	0.000607545	0.00103295	0.000964726	0.00122796	0.000584636	0.000889632	0.000774647	0.000691166	0.000507194	0.000588005
(ribitol & DW normalized peak area)	AMDIS	Splitless	U1124.3/140	0.000440033	#N/A	#N/A	0.000332378	#N/A	#N/A	#N/A	0.00174562	#N/A	0.000863984	3.92e-05	0.000861476	#N/A	#N/A	0.000290666	#N/A	#N/A	9.06e-05
(ribitol & DW normalized peak area)	AMDIS	Splitless	U1127.5/140	0.0019994	0.00115985	#N/A	0.00169722	0.00142308	#N/A	0.00142285	#N/A	0.00169844	0.00174798	0.00175692	0.00283277	#N/A	0.00155123	#N/A	#N/A	0.00162788	#N/A
(ribitol & DW normalized peak area)	AMDIS	Splitless	U1137/184	0.000779347	0.0014427	#N/A	#N/A	0.00188334	0.00119524	0.00127433	#N/A	0.000594053	0.00237938	0.000514319	0.00146963	0.000357515	0.000314193	#N/A	0.000279526	0.00251595	#N/A
(ribitol & DW normalized peak area)	AMDIS	Splitless	U1169.9/198(mstfaTHERMO)	0.00778548	0.00716144	0.00622577	0.00811608	0.00567915	0.00715424	0.00535932	0.00703778	0.00483569	0.00836023	0.00729605	0.0103844	0.00739864	0.00455769	0.00898963	0.00764607	0.0064592	0.00835153
(ribitol & DW normalized peak area)	AMDIS	Splitless	U1205.8/198	0.00224911	#N/A	0.000526727	0.00211964	0.00189932	0.000441641	0.00188076	0.00162598	0.00110566	0.00197084	0.00245615	0.00195177	0.00196417	0.00211026	0.0023184	0.00218957	0.00165535	0.00114247
(ribitol & DW normalized peak area)	AMDIS	Splitless	U1240.7/286	0.000693782	0.000827664	0.000403729	0.000238179	0.000681053	0.00141014	0.000771547	0.000519096	0.000899732	0.000459255	0.000786132	0.000385563	0.000972685	0.00075002	0.000767474	0.00107219	0.000277431	0.000704295
(ribitol & DW normalized peak area)	AMDIS	Splitless	U1252.8/157	#N/A	0.000318064	0.000422218	0.000420072	0.000264408	0.000424708	0.000454233	0.000197541	0.000314966	#N/A	#N/A	#N/A	0.000328545	0.000211077	#N/A	0.000175882	#N/A	#N/A
(ribitol & DW normalized peak area)	AMDIS	Splitless	U1290/198	0.0147764	0.0139156	0.0148799	0.0177432	0.0103473	0.0130814	0.0118299	0.0142173	0.0126591	0.0234197	0.0216321	0.0286679	0.0145552	0.0165184	0.0274381	0.0182174	0.012594	0.0189322
(ribitol & DW normalized peak area)	AMDIS	Splitless	U1317.1/199	0.00175786	9.27e-05	0.000902042	#N/A	0.00183445	#N/A	0.0016691	0.00213037	#N/A	0.00229942	0.00264021	0.00114581	0.00145266	#N/A	#N/A	0.00102887	0.00128393	#N/A
(ribitol & DW normalized peak area)	AMDIS	Splitless	U1347/183	0.019373	0.0151834	0.0138481	0.0151512	0.0124691	0.0156462	0.00982033	0.0124298	0.0112862	0.0250686	0.0208835	0.0287273	0.016988	0.0149563	0.0278682	0.0194684	0.0136295	0.0232767
(ribitol & DW normalized peak area)	AMDIS	Splitless	U1415.0/255	0.000332116	#N/A	#N/A	0.000176481	#N/A	0.000348346	#N/A	#N/A	0.000140086	0.000439883	0.000804696	0.000387275	#N/A	#N/A	0.000246842	#N/A	#N/A	#N/A
(ribitol & DW normalized peak area)	AMDIS	Splitless	U1434.1/255	0.049228	0.0421793	0.0443955	0.0488798	0.0299601	0.0442175	0.0338672	0.0298998	0.0314949	0.0795385	0.072066	0.0872122	0.0496073	0.0528918	0.0867399	0.0559299	0.0386145	0.057286
(ribitol & DW normalized peak area)	AMDIS	Splitless	U1488.1/200	0.00104193	0.000721663	#N/A	#N/A	0.000959878	0.000883167	0.000689691	0.000710126	0.000559512	0.00105168	0.00109501	0.00148871	0.00102623	0.00095306	0.00159632	0.0013172	0.00125569	0.00160357
(ribitol & DW normalized peak area)	AMDIS	Splitless	U1530.2/314	0.0377897	0.0465973	0.0491872	0.0233192	0.0332143	0.0411915	0.0286955	0.0227076	0.0430008	0.0547015	0.0848696	0.0484658	0.0610106	0.0454644	0.0417281	0.0618904	0.0342801	0.0356072
(ribitol & DW normalized peak area)	AMDIS	Splitless	U1574.4/369	0.00312466	#N/A	0.00299281	0.00453734	0.000869077	#N/A	0.00119573	0.00224828	0.00191602	0.00143983	0.000814547	0.00564612	0.00169702	0.000721825	#N/A	#N/A	0.00135715	0.00167832
(ribitol & DW normalized peak area)	AMDIS	Splitless	U1578.3/174	0.0138381	0.0115131	0.0107376	0.0117976	0.00782486	0.0109307	0.00791379	0.0072366	0.00760693	0.0219135	0.0201525	0.0239746	0.0138962	0.0137166	0.0237072	0.0159646	0.00973281	0.015439
(ribitol & DW normalized peak area)	AMDIS	Splitless	U1602.7/244	0.00136413	0.000771839	0.000892095	0.00157465	0.00111897	0.00129948	#N/A	0.000773687	0.000796717	0.00161444	0.00150918	0.0012502	0.000970403	0.00112905	0.00111664	0.000865657	0.00102437	0.00112836
(ribitol & DW normalized peak area)	AMDIS	Splitless	U1647.2/403	0.0644891	0.0647813	0.071204	0.0542921	0.047891	0.0577153	0.0478461	0.0585487	0.0593121	0.116776	0.0991953	0.131063	0.0578352	0.0851109	0.0944983	0.0722317	0.0930581	0.080045
(ribitol & DW normalized peak area)	AMDIS	Splitless	U1761.4/217	0.00622373	0.00529029	#N/A	0.0119329	#N/A	0.00402765	0.0029202	0.00282251	0.0026073	0.00379234	0.00610676	0.00519229	#N/A	0.00803609	0.00424433	#N/A	#N/A	0.00479634
(ribitol & DW normalized peak area)	AMDIS	Splitless	U1767.3/243	0.0211565	0.023192	0.0295549	0.0372565	0.0253242	0.0290142	0.0269631	0.033071	0.034082	0.0257467	0.0293919	0.0352679	0.0273907	0.0378262	0.0342196	0.030438	0.0480703	0.0401218
(ribitol & DW normalized peak area)	AMDIS	Splitless	U1791.1/223	0.00385296	0.00425991	0.000514842	0.00157215	0.00174898	0.00159265	0.00318129	0.00159893	#N/A	#N/A	0.0028688	0.00499067	0.0063824	0.00247267	0.00234577	0.00144437	#N/A	#N/A
(ribitol & DW normalized peak area)	AMDIS	Splitless	U1849.2/285	0.000314623	0.0015186	0.00156785	0.00399827	0.00107091	0.00142004	0.000266272	0.0112462	0.00135023	0.00071368	0.000675781	0.000662422	0.00171448	0.000642731	#N/A	#N/A	0.00869328	#N/A
(ribitol & DW normalized peak area)	AMDIS	Splitless	U1874.5/275	0.000876919	0.00115334	0.00137385	#N/A	#N/A	#N/A	#N/A	#N/A	#N/A	0.00153844	0.00106553	0.000840478	#N/A	#N/A	#N/A	#N/A	#N/A	#N/A
(ribitol & DW normalized peak area)	AMDIS	Splitless	U1939.4/308(polyol)	0.00055243	0.00102136	0.000693475	#N/A	0.000724116	0.000869874	0.000700162	#N/A	0.00119735	0.000990535	0.000814607	0.000874284	#N/A	0.00192567	#N/A	0.00129564	0.000832892	0.000787365
(ribitol & DW normalized peak area)	AMDIS	Splitless	U1944.8/232	0.00237097	0.0041378	0.00373158	0.0029258	0.00313032	0.00512564	0.00239846	#N/A	0.00404286	0.00460903	0.00824692	0.00412644	0.00453314	0.00713353	0.00487704	0.00378	0.00647279	0.00273427
(ribitol & DW normalized peak area)	AMDIS	Splitless	U1966.1/217	0.00236859	0.000619007	0.00155439	0.00788134	0.000496304	0.000697981	0.00169489	0.00169918	0.000464737	0.00166104	0.000617096	0.00490971	#N/A	#N/A	0.00380431	#N/A	0.000817125	0.00343256
(ribitol & DW normalized peak area)	AMDIS	Splitless	U2003.8/293	0.00011652	0.000561967	0.000206925	#N/A	#N/A	#N/A	0.000715937	#N/A	#N/A	0.000924326	#N/A	0.00292774	#N/A	0.000782105	0.00123024	#N/A	#N/A	#N/A
(ribitol & DW normalized peak area)	AMDIS	Splitless	U2010.1/361	#N/A	#N/A	#N/A	#N/A	#N/A	#N/A	#N/A	#N/A	#N/A	0.000848061	0.00123669	0.000807689	#N/A	0.000208099	0.000273346	#N/A	#N/A	#N/A
(ribitol & DW normalized peak area)	AMDIS	Splitless	U2015/292	#N/A	0.00223752	#N/A	#N/A	#N/A	#N/A	#N/A	#N/A	#N/A	0.00266279	0.00398456	0.00284283	0.00186339	0.00245142	0.00230639	0.0016766	0.00272674	0.00206726
(ribitol & DW normalized peak area)	AMDIS	Splitless	U2058.0/289	#N/A	#N/A	#N/A	#N/A	#N/A	#N/A	#N/A	#N/A	#N/A	0.000860196	0.000798654	0.000622069	#N/A	0.000397738	0.000355713	#N/A	0.000229465	#N/A
(ribitol & DW normalized peak area)	AMDIS	Splitless	U2067.8/259	0.00575808	0.00683027	0.00878366	0.00928146	0.00645927	0.0080847	0.00685257	0.00926087	0.00865765	0.0117288	0.0103104	0.0115621	0.00841758	0.0199958	0.0111981	0.00796482	0.0125218	0.0120692
(ribitol & DW normalized peak area)	AMDIS	Splitless	U2106/245	0.000194298	0.000241173	0.000707625	0.000626227	0.000359937	0.000579051	0.000518559	0.000563643	0.000424093	#N/A	0.000753357	0.000682028	0.000479172	0.00107543	0.000485491	0.000736244	0.000821813	0.000388806
(ribitol & DW normalized peak area)	AMDIS	Splitless	U2184.1/299	0.00208233	0.00174539	0.00255963	0.00220173	0.00144159	0.00142495	0.00150416	0.00102409	0.00136779	0.00339307	0.00294211	0.00461452	0.00217309	0.00456781	0.0044027	0.00390683	0.00490117	0.00330398
(ribitol & DW normalized peak area)	AMDIS	Splitless	U2197.2/494	#N/A	0.000130992	#N/A	#N/A	#N/A	#N/A	#N/A	#N/A	#N/A	0.000303465	0.000400243	0.000382586	0.000217914	0.000276338	0.00017449	0.000195346	#N/A	0.000147726
(ribitol & DW normalized peak area)	AMDIS	Splitless	U2206.2/299	0.0975285	0.109065	0.144644	0.182311	0.106141	0.15853	0.127548	0.107708	0.122402	0.183411	0.222251	0.194399	0.12462	0.219206	0.136642	0.183588	0.160295	0.124578
(ribitol & DW normalized peak area)	AMDIS	Splitless	U2229.8/204	#N/A	#N/A	#N/A	#N/A	#N/A	#N/A	#N/A	#N/A	#N/A	0.000273898	0.000289628	0.000357123	#N/A	#N/A	#N/A	#N/A	#N/A	#N/A
(ribitol & DW normalized peak area)	AMDIS	Splitless	U2279.8/290	0.00053401	0.000820761	0.000498203	#N/A	0.00026131	0.000432512	0.000197425	0.000225538	0.000201787	0.00105236	0.00114673	0.00143986	0.000591158	0.000578439	0.000506613	0.000510954	0.000484277	0.000371396
(ribitol & DW normalized peak area)	AMDIS	Splitless	U2302.4/292	0.00233972	0.00369932	0.00272479	0.0020742	0.00172797	0.00317813	0.00107211	0.000888954	0.00205467	0.00416583	0.00437132	0.0046905	0.00310091	0.00404175	0.00369798	0.00319652	0.00218933	0.00275905
(ribitol & DW normalized peak area)	AMDIS	Splitless	U2315.2/245	0.000512448	0.000471151	0.00046666	0.000353142	0.00045908	0.000382442	0.00031458	0.000333041	0.000519428	0.000922191	0.000917613	0.00094568	0.000253228	0.00133762	0.000903169	0.000353344	0.000550373	0.00057632
(ribitol & DW normalized peak area)	AMDIS	Splitless	U2373.5/292	0.0397375	0.0501869	0.0391022	0.0420675	0.0382094	0.0422124	0.0344037	0.0323115	0.0351851	0.0620705	0.0699964	0.0697083	0.0524688	0.0728442	0.0539849	0.0553309	0.0567244	0.0526507
(ribitol & DW normalized peak area)	TargetLynx	Split 30	U2400.1/179	0.00151456	0.000173627	#N/A	0.000260879	#N/A	#N/A	0.000956634	0.00243805	0.00111033	#N/A	#N/A	#N/A	#N/A	#N/A	0.000774941	0.000423148	0.000242584	0.000143378
(ribitol & DW normalized peak area)	AMDIS	Splitless	U2473.7/259	0.00135091	0.00113072	0.00204367	0.000666991	0.000880325	0.00120389	0.00124205	0.00143817	0.0017984	0.00357795	0.00355931	0.0041581	0.00111843	0.00209444	0.00256453	0.00193096	0.00137284	0.00261153
(ribitol & DW normalized peak area)	AMDIS	Splitless	U2493.7/204	0.00844216	0.0081726	0.0125724	0.0113693	0.00699859	0.00760038	0.00891978	0.00788625	0.00770592	0.00871716	0.0105477	0.0106222	0.00806844	0.0104918	0.00902348	0.00854864	0.0105475	0.00946697
(ribitol & DW normalized peak area)	AMDIS	Splitless	U2499.5/363	0.000890502	0.00110347	0.000894492	0.000297134	0.00137698	0.000848248	0.000490319	0.00142294	0.0011951	0.00239667	0.00207921	0.00208348	0.000755791	0.000968756	0.000753702	0.00184929	0.00173696	0.00136457
(ribitol & DW normalized peak area)	AMDIS	Splitless	U2501.4/321	0.00497417	0.00549557	0.00416829	0.00547402	0.00460175	0.00424144	0.00447019	0.00418076	0.00428393	0.013256	0.0133486	0.0132815	0.00723251	0.00934976	0.00923389	0.00909252	0.00721974	0.00825168
(ribitol & DW normalized peak area)	AMDIS	Split 30	U2507.8/321	0.00272422	#N/A	0.00542009	0.00288634	#N/A	#N/A	#N/A	#N/A	#N/A	0.00370823	0.0073141	0.00456262	0.00440925	0.00483278	0.00373044	#N/A	0.00372216	0.00346637
(ribitol & DW normalized peak area)	AMDIS	Splitless	U2522.9/437	0.00580677	0.00544439	0.00590377	0.0152555	0.00488238	0.00815982	0.00630629	0.0045198	0.00689442	0.00175455	0.00835829	0.0103571	0.00544334	0.00455475	0.0117445	0.0079285	0.00667564	0.00980919
(ribitol & DW normalized peak area)	AMDIS	Splitless	U2541.2/437	0.00175228	0.000749593	0.00211218	0.00189904	0.00126777	0.00185176	0.00102832	0.00279526	0.00123052	0.00234608	0.00192338	0.00148147	0.000407962	0.000689519	0.00198875	0.00177919	0.00165029	0.000674619
(ribitol & DW normalized peak area)	TargetLynx	Splitless	U2550.4/219(sug)	7.76e-05	3.33e-05	4.52e-06	#N/A	9.2e-06	2.39e-05	1.83e-05	3.31e-05	5.1e-05	1.55e-05	3.66e-05	6.87e-05	3.99e-05	5.72e-05	0.00010243	6.46e-05	#N/A	4.84e-05
(ribitol & DW normalized peak area)	AMDIS	Splitless	U2593.5/289	0.0294246	0.0328167	0.0426805	0.0779707	0.0347372	0.0510311	0.0413649	0.0271185	0.0396485	0.0469308	0.0493847	0.0478814	0.0309015	0.0312372	0.061641	0.0556101	0.0462473	0.0531911
(ribitol & DW normalized peak area)	AMDIS	Splitless	U2659.3/204	#N/A	#N/A	#N/A	#N/A	#N/A	#N/A	#N/A	0.00139342	#N/A	0.0018341	0.00229931	0.00199286	0.00138866	0.00224727	#N/A	0.00160146	0.00310899	#N/A
(ribitol & DW normalized peak area)	AMDIS	Splitless	U2701/361	0.000238318	0.000976297	0.00176743	0.000407587	0.000258685	0.00165144	0.000396068	0.000584664	0.000930576	0.0018158	0.00215316	0.00267547	0.000988471	0.00189511	0.00260862	0.00161755	0.00198609	0.0022358
(ribitol & DW normalized peak area)	AMDIS	Splitless	U2723/361	0.000486964	0.000477172	0.000944018	0.00149486	0.000944859	0.0013371	0.000701586	0.000981384	0.000623994	0.00214353	0.0017347	0.00218349	0.00102258	0.00196133	0.00183581	0.00165982	0.00175539	0.0019468
(ribitol & DW normalized peak area)	AMDIS	Splitless	U2729.1/553	0.0025323	0.00359797	0.00296459	0.00373332	0.00224845	0.00301802	0.00290885	0.00262904	0.00285163	0.00314927	#N/A	#N/A	0.00218806	#N/A	0.00214528	0.00298118	0.00344939	0.00574898
(ribitol & DW normalized peak area)	AMDIS	Splitless	U2803.7/204(479)	0.100197	0.0765509	0.0814887	0.177096	0.0580521	0.0700343	0.103344	0.120716	0.078748	0.082238	0.0515464	0.126471	0.0396605	0.0525126	0.0692356	0.0717719	0.0843413	0.12113
(ribitol & DW normalized peak area)	AMDIS	Splitless	U2805.3/191	0.00252073	0.00470676	0.00478364	0.00228101	0.00320776	0.00489097	0.0038524	0.00428757	0.00486821	0.00319468	0.00450052	0.00362036	0.00362716	0.00406933	0.00202269	0.00665099	0.00468042	0.00287896
(ribitol & DW normalized peak area)	AMDIS	Splitless	U2829.4/479	0.0411461	0.0497416	0.0449709	0.0551829	0.030159	0.0450929	0.0552183	0.0396101	0.0496847	0.0345272	0.034535	0.0453454	0.030314	0.0331225	0.0277191	0.0558864	0.0372792	0.0410049
(ribitol & DW normalized peak area)	AMDIS	Splitless	U2834.5/204	0.0291986	0.029355	0.0293195	0.0337942	0.0180868	0.0253007	0.0269624	0.0258212	0.0291493	0.0294645	0.0209285	0.0415497	0.016535	0.011348	0.0190285	0.0252472	0.0192581	0.0308818
(ribitol & DW normalized peak area)	AMDIS	Splitless	U2841.2/361	#N/A	#N/A	#N/A	#N/A	#N/A	0.00552501	#N/A	#N/A	#N/A	#N/A	0.012131	0.0130612	0.00587614	0.0114895	0.00977843	0.00311692	0.0101966	0.00884132
(ribitol & DW normalized peak area)	AMDIS	Splitless	U2872.3/361	0.00832472	0.00870004	0.00412897	0.00312809	0.00211472	0.0042022	0.00317917	0.0036294	0.00321683	0.0121625	0.0119925	0.0114814	0.00289273	0.00442427	0.00480583	0.00789382	0.00933286	0.00467189
(ribitol & DW normalized peak area)	AMDIS	Splitless	U2910.9/433	0.0718112	0.103126	0.105922	0.106429	0.0855035	0.11372	0.140095	0.111479	0.139455	0.0665682	0.0725913	0.0649267	0.0789752	0.0970693	0.0565369	0.135175	0.105031	0.0889634
(ribitol & DW normalized peak area)	AMDIS	Splitless	U2922.1/251	#N/A	0.00013081	0.000621247	#N/A	0.000403629	0.000679607	0.000182187	0.000283576	0.00130654	0.0006905	0.000180334	0.000321368	0.000785384	0.000846431	0.000605584	0.000694711	0.000546359	0.00011796
(ribitol & DW normalized peak area)	AMDIS	Splitless	U2932.3/204(479)	0.0813443	0.0774103	0.085495	0.123546	0.0572561	0.0698619	0.100329	0.0992817	0.0882044	0.0746759	0.0537867	0.096278	0.0462314	0.0587657	0.0558017	0.0779188	0.0754654	0.0895452
(ribitol & DW normalized peak area)	AMDIS	Splitless	U3005.1/204	0.00220285	0.0046039	0.00242924	0.00113562	0.00197949	0.00223504	0.0025027	0.00168563	0.00219332	0.00356537	0.00556151	0.00335161	0.00232669	0.00288318	0.00127995	0.00293453	0.00284026	0.00184045
(ribitol & DW normalized peak area)	AMDIS	Splitless	U3032.5/204	0.00312644	#N/A	0.00693914	0.0055077	0.00292637	#N/A	0.00391087	0.003767	#N/A	0.00829409	0.00594969	0.00662583	0.00376613	#N/A	0.00569425	0.00528578	0.00566042	0.00459353
(ribitol & DW normalized peak area)	AMDIS	Splitless	U3054.3/204	0.00393396	0.00338963	0.00617662	0.0103821	0.0134014	0.00771031	0.00418988	0.00360851	0.00626976	0.0137551	0.0110764	0.0139453	0.00825513	0.0278447	0.0211997	0.00742741	0.00761218	0.00972481
(ribitol & DW normalized peak area)	AMDIS	Splitless	U3110.1/433	0.00108242	0.00180289	0.00126151	0.00316372	0.000820364	0.00182934	0.00205894	0.00122389	0.00187115	0.00443851	0.00690002	0.00416922	0.00203693	0.00326316	0.00270479	0.00397164	0.00334841	0.00333743
(ribitol & DW normalized peak area)	AMDIS	Splitless	U3272.7/361(trisaccharide)	0.18781	0.209437	0.267812	0.24358	0.201337	0.267971	0.210078	0.19836	0.194575	0.237398	0.263343	0.264834	0.186625	0.193629	0.210224	0.244771	0.193892	0.168831
(ribitol & DW normalized peak area)	AMDIS	Splitless	U3442.3/361	0.00172208	0.0023166	0.00281879	0.0036936	0.00265877	0.00517283	0.00459491	0.00403324	0.00427066	0.00551184	0.00367139	0.00352145	0.00219693	0.00769332	0.00757346	0.00549398	0.00401791	0.00486955
(ribitol & DW normalized peak area)	AMDIS	Splitless	U3471.6/361	#N/A	0.000170928	0.000167677	0.000503255	0.000169943	0.00112934	7.41e-05	0.000158237	0.00025545	0.000973236	0.000615899	0.000921352	0.000383719	0.00329581	0.000947173	0.0011103	0.000807283	0.000706201
(ribitol & DW normalized peak area)	AMDIS	Splitless	U3477.2/361	7.52e-05	0.000398282	0.000391936	0.000790829	0.000346394	0.000834407	0.000927145	0.000140832	0.00165262	0.00157457	0.00142141	0.00218546	0.0002651	0.000900311	0.000561641	0.00156597	0.000877072	0.000614012
(ribitol & DW normalized peak area)	AMDIS	Splitless	U3701/368	0.000346387	0.000537839	#N/A	#N/A	#N/A	0.000668818	#N/A	#N/A	8.14e-05	0.000738939	0.00110792	0.00059133	0.000880378	0.00217261	0.00205075	0.000651393	0.000381878	0.000426069

## Sheet: B. 140 metabolites filtred
Table S1B - 140 metabolites detected and quantified used for the statistical analysis. A imputation step of missing values was performed using the R package ‘missForest’ (Stekhoven and Bühlmann, 2012), only the metabolites displaying less than 20% of missing value were considered. The raw value (S1A) were transformed via log1p transformation (formula = ln(value + 1)).
Sample	2110-DR-R1	2110-DR-R2	2110-DR-R3	2110-C-R1	2110-C-R2	2110-C-R3	2110-ET-R1	2110-ET-R2	2110-ET-R3	4710-DR-R1	4710-DR-R2	4710-DR-R3	4710-C-R1	4710-C-R2	4710-C-R3	4710-ET-R1	4710-ET-R2	4710-ET-R3
Group	B1-DR	B1-DR	B1-DR	B1-C	B1-C	B1-C	B1-ET	B1-ET	B1-ET	B2-DR	B2-DR	B2-DR	B2-C	B2-C	B2-C	B2-ET	B2-ET	B2-ET
Replicates	1	2	3	1	2	3	1	2	3	1	2	3	1	2	3	1	2	3
Genotype	HOR 2110 - B1	HOR 2110 - B1	HOR 2110 - B1	HOR 2110 - B1	HOR 2110 - B1	HOR 2110 - B1	HOR 2110 - B1	HOR 2110 - B1	HOR 2110 - B1	HOR 4710 - B2	HOR 4710 - B2	HOR 4710 - B2	HOR 4710 - B2	HOR 4710 - B2	HOR 4710 - B2	HOR 4710 - B2	HOR 4710 - B2	HOR 4710 - B2
Culture conditions	Drought condition (DR)	Drought condition (DR)	Drought condition (DR)	Control condition (C)	Control condition (C)	Control condition (C)	Elevated temperature (ET)	Elevated temperature (ET)	Elevated temperature (ET)	Drought condition (DR)	Drought condition (DR)	Drought condition (DR)	Control condition (C)	Control condition (C)	Control condition (C)	Elevated temperature (ET)	Elevated temperature (ET)	Elevated temperature (ET)
2-Aminobutyric acid	0.000907993	0.00108167	0.00114362	0.000755144	0.000605738	0.000556822	0.000729527	0.000658723	0.000741863	0.00148126	0.00113156	0.00141355	0.000707768	0.000709137	0.000560962	0.000597728	0.000956781	0.00087841
2,4-Dihydroxybutanoic acid	0.0021607	0.00197113	0.00238399	0.00176165	0.000798917	0.000540193	0.000936876	0.000742329	0.0010295	0.00206282	0.00226112	0.00310156	0.000652422	0.000579479	0.000396318	0.000797422	0.00084209	0.000852973
3-Aminoisobutanoic acid	0.00198801	0.00232364	0.00409305	0.00809778	0.00375447	0.00540686	0.000181381	0.00373438	0.00560198	0.00500502	0.000431549	0.00773985	0.00264976	0.00515607	0.00418803	0.00164431	0.00108663	0.00371057
3-indoleacetonitrile	0.00495433	0.00561994	0.00736991	0.00668581	0.00648504	0.00626366	0.00660285	0.00817655	0.00831108	0.00747155	0.00699188	0.00718639	0.00765478	0.0097573	0.00709841	0.00769572	0.0106601	0.00882407
Adenine	0.0387229	0.0352337	0.0292972	0.131034	0.0278489	0.0386785	0.0271192	0.0333946	0.0345007	0.0561401	0.0386775	0.065902	0.0416051	0.0481066	0.0580349	0.0328457	0.0596172	0.14049
Alanine	1.2539	1.24649	1.33041	1.48976	1.41461	1.62007	1.39294	1.36206	1.4548	1.68451	1.30959	1.43217	1.41221	1.73537	1.74051	1.45659	1.54998	1.36775
Allantoin	0.26432	0.293583	0.33444	0.247954	0.246136	0.279515	0.285729	0.317201	0.318138	0.376483	0.397281	0.38505	0.304288	0.358074	0.351855	0.334687	0.397833	0.331252
alpha-Tocopherol	0.253126	0.319742	0.325045	0.350834	0.26679	0.351594	0.298972	0.269742	0.292044	0.379241	0.349493	0.366407	0.290524	0.382332	0.301371	0.379287	0.31001	0.288448
Aminoadipic acid	0.0299503	0.0491258	0.0238513	0.0197505	0.00919612	0.0194121	0.016013	0.0153566	0.0198348	0.114006	0.054202	0.04697	0.0196997	0.0196252	0.0203393	0.0118811	0.0202978	0.0177464
Arabinose	0.153187	0.148246	0.117293	0.120549	0.113808	0.111902	0.116381	0.102797	0.097058	0.0999749	0.124634	0.109121	0.110903	0.0989141	0.101672	0.118707	0.101126	0.102517
Arabitol	0.147144	0.0913787	0.0462464	0.094731	0.16246	0.1682	0.0489268	0.141215	0.0790306	0.110978	0.227738	0.158873	0.15242	0.34575	0.456241	0.177835	0.486258	0.322951
Arginine	0.876092	0.938373	0.937022	1.02597	0.89406	1.30933	0.787728	0.890612	0.933501	1.80914	1.91597	1.81435	0.843933	1.76893	1.69009	1.18072	1.50589	1.32562
Asparagine	3.0986	3.16247	3.25484	3.15717	2.85718	3.31201	2.89638	3.07185	3.21145	3.92016	3.78824	3.84125	3.04094	3.58146	3.5623	3.32723	3.49913	3.32951
Aspartic acid	0.995002	1.06653	1.08793	1.15003	0.968736	0.879837	1.16309	1.06466	1.02761	1.1444	1.06157	0.934802	0.94784	1.10438	0.766116	1.17338	0.984191	0.899497
beta-Alanine	0.0605557	0.0436856	0.0479205	0.036111	0.0430331	0.0307764	0.035123	0.049361	0.0633363	0.125853	0.061548	0.0742011	0.0582702	0.07231	0.0570699	0.0660231	0.0722649	0.0512954
Campesterol	0.540078	0.680823	0.736478	0.815046	0.654655	0.777793	0.692016	0.617023	0.642896	0.602375	0.608707	0.598898	0.55971	0.656377	0.583239	0.640557	0.538034	0.542585
Citric acid	1.64244	1.99745	1.91232	2.2943	1.83283	2.17155	2.16361	1.93149	2.11828	1.95926	2.26051	1.93815	1.81886	2.28204	2.05523	2.12334	2.03477	1.94461
Cysteine	0.869833	0.811607	0.687104	0.612514	0.513537	0.705366	0.57169	0.636729	0.647734	0.972919	0.779017	0.800946	0.565265	0.639274	0.67344	0.553744	0.554045	0.573689
D-Malic acid	1.84931	2.22344	1.8066	1.79355	1.50326	1.61264	1.67108	1.69739	1.5743	2.47326	2.30461	2.16981	1.61985	1.6725	1.71407	1.90109	1.66684	1.71602
Erythritol	0.0835656	0.0421096	0.0454632	0.070002	0.0709165	0.0674847	0.0496265	0.129903	0.0293848	0.0843647	0.150488	0.0542946	0.0809483	0.221134	0.252566	0.109788	0.193066	0.168091
Erythronic acid	0.00373996	0.00451756	0.00405508	0.00333167	0.0025937	0.0046574	0.00256769	0.00311498	0.00373092	0.004134	0.00334925	0.00301398	0.00151312	0.00116359	0.00156584	0.00167118	0.00157762	0.00180544
Ethanolamine	0.238903	0.240716	0.42428	0.246138	0.319804	0.267621	0.373846	0.293022	0.406959	0.33955	0.373994	0.251994	0.411629	0.385322	0.24198	0.236722	0.320413	0.264805
Fructose	0.581728	0.699781	0.441895	0.434465	0.436303	0.54728	0.402832	0.346266	0.418478	0.594021	0.492422	0.628619	0.344306	0.453815	0.546293	0.399307	0.462889	0.425203
Fumaric acid	0.141005	0.210239	0.183056	0.105825	0.0616065	0.0666332	0.0815628	0.180297	0.0753204	0.234838	0.189758	0.19979	0.0668193	0.0861015	0.0835348	0.0788928	0.0981503	0.149818
Galactinol	2.04828	2.54897	2.47536	2.20417	2.19583	2.50202	2.54319	2.26285	2.7241	2.14788	2.35218	2.08633	2.34705	2.29646	1.74784	2.70654	2.20356	2.09417
Galactonic acid	0.113112	0.111209	0.143569	0.231522	0.160473	0.301863	0.189221	0.248078	0.27014	0.257518	0.192732	0.216406	0.188647	0.305717	0.448727	0.264831	0.184551	0.252122
Galactose	0.383965	0.435151	0.255701	0.36759	0.343638	0.405352	0.383181	0.289411	0.318123	0.446976	0.484971	0.368207	0.41023	0.494861	0.579089	0.409187	0.454191	0.738528
Galactosylglycerol	0.814018	0.886496	1.01426	1.20658	0.904637	1.03181	1.05077	0.959247	0.977034	1.02336	1.06003	1.08689	1.01243	1.16796	1.02245	1.12711	1.07526	1.04937
gamma-Aminobutyric acid	0.239143	0.279715	0.222119	0.207522	0.202146	0.280728	0.186638	0.213531	0.228706	0.45708	0.310054	0.329991	0.162578	0.381231	0.526325	0.168169	0.250335	0.28348
gamma-Tocopherol	0.0290482	0.0384211	0.0470372	0.0676928	0.0472461	0.0714012	0.048925	0.043239	0.0502524	0.0339534	0.0388996	0.0229098	0.0537967	0.0584927	0.042206	0.0551104	0.038958	0.0416966
Gluconic acid	0.426273	0.442542	0.550244	0.762965	0.586928	0.952645	0.668956	0.830226	0.879461	0.837573	0.697764	0.756799	0.669107	0.965306	1.26945	0.847786	0.640018	0.823625
Glucose	0.990722	1.08251	0.804226	0.830396	0.777443	0.891886	0.765533	0.641436	0.71924	0.834498	0.88437	0.861005	0.623679	0.824479	0.888583	0.748374	0.780759	0.873872
Glutamic acid	1.69012	1.78282	1.88594	2.09126	1.81861	1.95065	1.76726	1.75096	1.82084	2.20345	2.15849	2.24893	1.88596	2.3452	2.17448	1.98604	2.11303	2.0436
Glutamine	1.35722	1.48891	1.07612	0.613273	0.772968	0.895703	0.560486	0.782347	0.694936	1.92317	1.65045	1.81688	0.857636	1.53953	1.74565	0.784844	1.33975	1.072
Glyceric acid	0.0415047	0.058119	0.045651	0.0266002	0.0251885	0.0369362	0.0251101	0.0381161	0.0415827	0.072428	0.0603054	0.0617611	0.0203009	0.0229024	0.0364551	0.0239018	0.0229266	0.0285946
Glycine	0.330241	0.349583	0.383409	0.506231	0.368194	0.499196	0.395062	0.411035	0.468714	0.568143	0.437585	0.41634	0.417262	0.494171	0.489636	0.475845	0.432975	0.409826
Glycolic acid	0.0364477	0.0530794	0.0369862	0.0881005	0.0375153	0.0675651	0.0536779	0.0528482	0.0424039	0.0951581	0.0768516	0.113822	0.0481629	0.0685813	0.0751496	0.0764094	0.0577901	0.054398
Histidine	0.468282	0.556705	0.46396	0.301805	0.315433	0.778489	0.250147	0.400188	0.393331	1.18585	1.11661	0.93577	0.439352	1.23813	0.990091	0.384276	0.614244	0.411737
Homoserine	0.0175594	0.0169853	0.0190049	0.00584367	0.00936953	0.0221533	0.00539889	0.0143996	0.0182748	0.0561646	0.0386053	0.0509391	0.00508992	0.0190984	0.0354094	0.00655751	0.0423125	0.0164942
Inositol-Phosphate	0.00767893	0.00928017	0.0121513	0.0126962	0.00740838	0.0123604	0.00869344	0.00760239	0.00901581	0.0160787	0.0200638	0.0175343	0.00944867	0.0148298	0.014744	0.0122068	0.0101006	0.0113497
Isoleucine	0.248808	0.295041	0.261766	0.171234	0.164704	0.180332	0.157397	0.200517	0.15497	0.44487	0.278286	0.303493	0.163781	0.198918	0.199314	0.168363	0.217271	0.228536
Isothiocyanoethylphosphate	0.00219683	0.0012729	0.00349705	0.00226201	0.00215973	0.00133643	0.00327083	0.00228983	0.00226998	0.00159326	0.00234271	0.00210059	0.00276359	0.00223842	0.00207988	0.00106046	0.00227483	0.00139107
L-Dehydroascorbic acid	7.75913e-05	6.08981e-05	7.7597e-05	0.00020016	1.52999e-05	7.05975e-05	0.00013485	5.25986e-05	6.84977e-05	3.31994e-05	6.69978e-05	6.19981e-05	2.80996e-05	3.17995e-05	4.4099e-05	5.87206e-05	7.58997e-06	4.75182e-05
Leucine	0.247309	0.288352	0.24367	0.16778	0.159194	0.160831	0.156028	0.224256	0.146441	0.36998	0.202971	0.212121	0.161599	0.17231	0.146691	0.155374	0.157364	0.161403
Linoleic acid	0.0349171	0.0453539	0.041598	0.0654182	0.0382958	0.0425374	0.0404634	0.0360421	0.0395986	0.0358763	0.0294758	0.0385019	0.03391	0.0445963	0.0328966	0.038914	0.0877913	0.0424567
Lysine	0.106597	0.17183	0.160208	0.121435	0.104251	0.200068	0.117803	0.149184	0.164312	0.392769	0.385212	0.285962	0.12339	0.282827	0.222077	0.155858	0.191728	0.141085
Malonic acid	0.117287	0.117162	0.0915813	0.0799451	0.0518344	0.101163	0.0680527	0.107519	0.106155	0.118212	0.0956753	0.125148	0.0671731	0.0715678	0.0833907	0.0765643	0.0780346	0.0647445
Maltose	0.700346	0.99563	0.0580443	0.135049	0.504851	0.267487	0.191884	0.257877	0.169501	0.617988	0.385609	0.255796	0.458624	0.293248	0.412897	0.412127	0.406236	0.747763
Mannitol	0.0661711	0.121129	0.0291045	0.0865517	0.165004	0.166544	0.0466094	0.164779	0.0581412	0.117446	0.149894	0.125917	0.110299	0.352115	0.318761	0.13531	0.272772	0.253946
Mannose	0.246367	0.301778	0.344916	0.293661	0.296251	0.305507	0.286491	0.328141	0.350507	0.391122	0.371598	0.387963	0.325729	0.410519	0.360491	0.369682	0.461876	0.376229
Methanolphosphate	0.000800803	0.000426564	0.00134711	0.00094565	0.000482589	0.00070081	0.00110504	0.000800033	0.000604576	0.000701091	0.000733001	0.000948049	0.000813224	0.000665626	0.000956165	0.000489637	0.000850967	0.000778432
Methionine	0.0388763	0.0455329	0.0420262	0.0094937	0.0202597	0.0377345	0.0188088	0.0101956	0.0245666	0.120085	0.0478563	0.0451706	0.00899849	0.0332706	0.0298563	0.0110488	0.0607674	0.01395
MG (monoacylglyceride) 16:0	0.0173787	0.0190304	0.0179093	0.0198503	0.023596	0.0184902	0.0182181	0.0316645	0.0176539	0.0110729	0.00694606	0.00697457	0.01736	0.0171984	0.00745617	0.00917223	0.0175722	0.00835274
MG (monoacylglyceride) 18:0	0.0162245	0.018846	0.0185732	0.0176404	0.0208013	0.0177711	0.0194392	0.0208216	0.0182747	0.000530588	0.000706884	0.00273638	0.0187632	0.016839	0.00050437	0.000553534	0.0038286	0.000319932
MG (monoacylglyceride) 18:2	0.00158077	0.00182599	0.000683063	0.000978096	0.00145084	0.000844656	0.000687835	0.00127892	0.000541275	0.00104079	0.00123564	0.00115584	0.000763881	0.000864497	0.00124564	0.000796313	0.00268808	0.00189363
Myo-inositol	1.24231	1.45535	1.39416	1.49305	1.41778	1.63038	1.52106	1.32265	1.56926	1.21652	1.16745	1.14839	1.29998	1.34987	1.25363	1.15085	1.21695	1.11957
Nicotinic acid	0.00552947	0.00494288	0.00570533	0.00515934	0.00681179	0.00862584	0.00539266	0.00543563	0.00673696	0.00763747	0.00789033	0.00866091	0.00720299	0.00967955	0.00919127	0.00795648	0.00771056	0.00756661
Octadecatrienoic acid	0.00177642	0.00166803	0.00274405	0.00371928	0.00196957	0.00255638	0.00170961	0.00197824	0.00227893	0.00250879	0.00205933	0.00281424	0.00271111	0.00388139	0.00321143	0.00299071	0.00534322	0.00320752
Oxoglutaric acid	0.168787	0.205209	0.113975	0.191372	0.143685	0.140672	0.176444	0.127731	0.0947364	0.353056	0.193274	0.254886	0.149016	0.19443	0.197711	0.250905	0.268735	0.249813
Pentonic acid-4	0.00118883	0.00135613	0.000794506	0.00127797	0.000769571	0.00116665	0.000844755	0.00102167	0.00118307	0.00192331	0.00168668	0.00160098	0.001551	0.00103133	0.00140404	0.00124599	0.00102499	0.00105022
Phenylalanine	0.516167	0.450025	0.387961	0.324057	0.303282	0.531523	0.253892	0.366571	0.319711	0.478398	0.287564	0.414181	0.211978	0.212119	0.330904	0.215183	0.186931	0.20297
Phosphoric acid	3.34312	3.51693	3.50228	3.72082	3.51758	3.69181	3.53513	3.44482	3.49775	3.93668	3.96625	3.94925	3.54543	3.97561	4.11016	3.83096	3.73238	3.88782
Pipecolic acid	1.39658	1.40855	1.45568	1.36393	0.585755	0.865185	0.700225	0.701468	0.82325	2.2651	1.73852	1.47066	1.5053	1.37635	0.6354	0.572255	0.746307	0.974281
Porphyrin-ring	0.00114066	0.00199176	0.00142083	0.000851049	0.00200582	0.00177723	0.00214105	0.000884208	0.00152101	0.000960454	0.00182234	0.000727435	0.00247849	0.00182899	0.000762742	0.00136847	0.000904621	0.000778149
Proline	1.01806	0.842994	1.27173	1.2527	0.900737	1.12808	0.609398	0.546712	0.616878	1.93456	1.83842	2.05457	1.44472	2.5298	2.31154	1.49191	2.22389	1.85875
Putrescine	0.0376555	0.0591609	0.128233	0.12196	0.0740442	0.0817771	0.0936114	0.101953	0.0899335	0.207419	0.128617	0.120684	0.0740052	0.138877	0.106091	0.0939278	0.177569	0.124876
Raffinose	5.06368	5.14775	5.27412	5.51503	5.03532	5.34545	5.3903	5.18069	5.26604	5.26406	5.22525	5.23092	5.15067	5.17949	4.97585	5.26723	4.95446	4.91395
Ribonic acid	0.00565326	0.00712117	0.00605012	0.00450888	0.00363224	0.00384719	0.00371342	0.00347062	0.00344681	0.00719055	0.00640429	0.00636543	0.00364808	0.00412074	0.00342523	0.00348718	0.00399157	0.00368121
Ribose	0.0365716	0.0322994	0.0339674	0.054784	0.0409066	0.0398936	0.0468126	0.0417927	0.0368456	0.0651343	0.0706635	0.049003	0.0854368	0.110787	0.091626	0.0594944	0.164778	0.154992
Scyllo-inositol	0.0158152	0.0217091	0.0244837	0.0169977	0.0172573	0.0244799	0.0211799	0.0218224	0.0298064	0.0368656	0.0470408	0.0373444	0.0202056	0.0291151	0.0274572	0.0319277	0.0273624	0.0285552
Serine	0.212824	0.27302	0.161056	0.114328	0.106414	0.145474	0.0953801	0.205327	0.135954	0.615136	0.291493	0.217321	0.137874	0.174205	0.156381	0.135925	0.186429	0.176119
Sitosterol	1.24577	1.45842	1.55723	1.64435	1.37499	1.56862	1.38835	1.32901	1.34986	1.57401	1.62389	1.57816	1.28483	1.58386	1.47834	1.50988	1.3444	1.41758
sn-Glycero-2-phosphate	0.00131416	0.0013285	0.00152628	0.00124971	0.00123641	0.0015018	0.00105448	0.00125974	0.00142272	0.00198123	0.00186293	0.00224889	0.00148358	0.00237967	0.00185805	0.00174129	0.00229127	0.00210299
sn-Glycero-3-phosphate	0.200012	0.206001	0.232072	0.228637	0.186709	0.192635	0.166277	0.164635	0.172508	0.293259	0.26605	0.317037	0.216387	0.331693	0.289114	0.260513	0.312987	0.288549
Sorbitol	0.35398	0.254418	0.352126	0.529643	0.416876	0.645781	0.421281	0.410987	0.548013	0.369826	0.343525	0.322621	0.424292	0.684921	1.08538	0.538629	0.464212	0.554229
Stachyose	2.03093	2.16541	2.28994	2.42159	2.06548	2.39298	2.40975	2.21333	2.3435	2.15492	2.2085	2.23873	2.3727	2.39114	2.03959	2.39417	2.14097	2.04057
Stigmasterol	0.16364	0.23204	0.208773	0.172186	0.195559	0.231893	0.176695	0.184129	0.21019	0.30904	0.331049	0.297662	0.167176	0.26711	0.24631	0.242805	0.241988	0.245543
Succinic acid	0.149623	0.17659	0.200056	0.243385	0.15444	0.250968	0.147505	0.171165	0.188065	0.232415	0.210509	0.210416	0.148504	0.230041	0.334306	0.179215	0.151263	0.239042
Sucrose	5.67267	5.54981	6.01772	6.06511	5.75149	5.92903	5.84523	5.71118	5.86306	6.07509	5.93143	6.10315	5.84157	6.2283	6.0241	6.10325	6.18538	6.06843
Sucrose 6-phosphate	0.0527557	0.0664662	0.103545	0.0702616	0.0687374	0.0877905	0.109993	0.0717741	0.0827214	0.104885	0.108361	0.0910465	0.0570433	0.157129	0.132533	0.111592	0.0598405	0.0720867
Threitol	0.000437406	0.000654898	0.000639062	0.000386375	0.000783357	0.000922202	0.000383293	0.000769112	0.000586915	0.0011101	0.00172592	0.000776083	0.000812012	0.00128779	0.00194801	0.000598157	0.000992067	0.00114333
Threonic acid	0.0086315	0.00997447	0.0124153	0.00810273	0.00632259	0.00648079	0.00752039	0.00645606	0.00693603	0.011346	0.0116923	0.0120328	0.00680589	0.007981	0.00546482	0.00736147	0.00708161	0.00700719
Threonine	0.408742	0.412756	0.407275	0.365664	0.327046	0.361874	0.414055	0.378068	0.361054	0.716891	0.542173	0.516241	0.4843	0.429969	0.464181	0.453197	0.578299	0.448041
trans-Aconitic acid	0.103528	0.130113	0.121009	0.183457	0.101291	0.129982	0.11895	0.103641	0.12614	0.164926	0.188725	0.165168	0.138523	0.204317	0.164848	0.160115	0.230618	0.224058
Tryptophan	0.594019	0.647949	0.669135	0.906316	0.75971	0.992425	0.822278	0.911482	0.907628	0.803894	1.13022	0.772661	1.41017	0.949247	1.24659	1.59885	0.993248	1.23582
Tyrosine	0.162905	0.157876	0.166011	0.167287	0.144483	0.171365	0.155323	0.191835	0.157056	0.189552	0.146943	0.150928	0.138007	0.144138	0.156384	0.147369	0.132825	0.129986
Uridine	0.00419386	0.00607859	0.00673396	0.00921192	0.00960789	0.00857749	0.00942426	0.0075322	0.0123736	0.0113701	0.00792853	0.0089744	0.0126087	0.0136496	0.0084742	0.0153205	0.0105373	0.0122176
Valine	0.782431	0.731807	0.74872	0.59284	0.525066	0.641222	0.542774	0.577243	0.554248	1.06848	0.73824	0.783021	0.554078	0.630236	0.685631	0.564139	0.570112	0.59033
Xylitol	0.0713309	0.0817436	0.0875786	0.13227	0.157457	0.18662	0.116014	0.117942	0.116577	0.0940929	0.0851902	0.0560265	0.119319	0.145272	0.272134	0.124901	0.092248	0.15366
Xylose	0.0441047	0.0471842	0.0369497	0.0428539	0.0393729	0.0396036	0.0366901	0.0247145	0.0293556	0.0442174	0.0591568	0.0447147	0.0377855	0.053014	0.0371039	0.0485154	0.0271446	0.045887
U1070.1/131	0.00117379	0.00105437	0.00159128	0.00123383	0.00116942	0.00135391	0.00145946	0.000814973	0.000823696	0.00122846	0.00133455	0.0018498	0.000863084	0.000242184	0.000993769	0.000839304	0.000710083	0.000739116
U1121.3/332	0.000768123	0.000521148	0.000743321	0.000398622	0.00049364	0.000651349	0.000459081	0.000365124	0.000607361	0.00103242	0.000964261	0.00122721	0.000584465	0.000889237	0.000774347	0.000690927	0.000507065	0.000587832
U1169.9/198(mstfaTHERMO)	0.00775533	0.00713592	0.00620647	0.00808332	0.00566309	0.00712877	0.00534501	0.00701313	0.00482404	0.00832547	0.00726956	0.0103309	0.0073714	0.00454733	0.00894946	0.00761699	0.00643843	0.00831685
U1205.8/198	0.00224658	0.00159251	0.000526588	0.0021174	0.00189752	0.000441544	0.00187899	0.00162466	0.00110505	0.0019689	0.00245314	0.00194987	0.00196225	0.00210803	0.00231572	0.00218718	0.00165398	0.00114182
U1240.7/286	0.000693541	0.000827322	0.000403648	0.000238151	0.000680821	0.00140915	0.00077125	0.000518961	0.000899327	0.00045915	0.000785823	0.000385489	0.000972212	0.000749739	0.00076718	0.00107162	0.000277393	0.000704047
U1290/198	0.0146683	0.0138197	0.0147703	0.0175877	0.0102942	0.0129965	0.0117605	0.0141172	0.0125796	0.0231496	0.0214015	0.0282647	0.0144503	0.0163834	0.0270684	0.0180535	0.0125153	0.0187552
U1347/183	0.0191878	0.0150693	0.0137531	0.0150376	0.012392	0.0155251	0.00977243	0.0123532	0.011223	0.0247595	0.0206684	0.0283224	0.0168453	0.0148455	0.0274869	0.0192813	0.0135375	0.0230099
U1434.1/255	0.0480546	0.041314	0.0434383	0.0477228	0.0295201	0.0432678	0.0333064	0.0294615	0.0310091	0.0765337	0.0695876	0.0836168	0.0484161	0.0515405	0.0831823	0.0544218	0.0378877	0.0557052
U1488.1/200	0.00104139	0.000721403	0.000834234	0.00100319	0.000959418	0.000882777	0.000689453	0.000709874	0.000559356	0.00105113	0.00109442	0.0014876	0.0010257	0.000952606	0.00159505	0.00131633	0.0012549	0.00160228
U1530.2/314	0.0370931	0.0455443	0.0480158	0.0230514	0.0326746	0.0403657	0.0282915	0.0224536	0.042102	0.0532578	0.0814598	0.047328	0.0592219	0.0444612	0.0408809	0.0600507	0.0337056	0.0349879
U1578.3/174	0.0137432	0.0114473	0.0106804	0.0117286	0.00779441	0.0108714	0.00788264	0.00721054	0.00757814	0.0216769	0.0199521	0.0236918	0.0138005	0.0136233	0.0234306	0.0158385	0.00968575	0.0153211
U1602.7/244	0.0013632	0.000771541	0.000891697	0.00157341	0.00111835	0.00129863	0.000998543	0.000773388	0.0007964	0.00161314	0.00150804	0.00124942	0.000969932	0.00112842	0.00111602	0.000865283	0.00102385	0.00112772
U1647.2/403	0.062495	0.0627694	0.0687832	0.0528695	0.0467796	0.0561112	0.0467368	0.0568988	0.0576197	0.110446	0.0945784	0.123158	0.0562245	0.0816822	0.0902961	0.0697421	0.0889794	0.0770028
U1767.3/243	0.0209358	0.0229271	0.0291265	0.0365793	0.0250089	0.0286013	0.026606	0.0325359	0.0335141	0.0254208	0.0289683	0.0346603	0.0270223	0.0371283	0.0336472	0.029984	0.0469507	0.0393378
U1849.2/285	0.000314574	0.00151745	0.00156663	0.00399029	0.00107033	0.00141903	0.000266237	0.0111834	0.00134932	0.000713425	0.000675553	0.000662203	0.00171302	0.000642525	0.00195907	0.00196354	0.00865571	0.00299306
U1944.8/232	0.00236816	0.00412926	0.00372464	0.00292153	0.00312543	0.00511255	0.00239559	0.00340603	0.00403471	0.00459844	0.0082131	0.00411795	0.00452289	0.00710821	0.00486519	0.00377287	0.00645193	0.00273054
U1966.1/217	0.00236579	0.000618815	0.00155318	0.00785045	0.000496181	0.000697738	0.00169345	0.00169774	0.000464629	0.00165966	0.000616906	0.00489769	0.00144728	0.00234795	0.0037971	0.00196124	0.000816791	0.00342668
U2067.8/259	0.00574157	0.00680704	0.00874531	0.00923865	0.0064385	0.0080522	0.00682919	0.00921825	0.00862039	0.0116606	0.0102576	0.0114958	0.00838235	0.0197985	0.0111359	0.00793327	0.012444	0.0119969
U2106/245	0.000194279	0.000241144	0.000707375	0.000626031	0.000359872	0.000578883	0.000518425	0.000563484	0.000424003	0.000677844	0.000753073	0.000681796	0.000479057	0.00107485	0.000485373	0.000735973	0.000821475	0.00038873
U2184.1/299	0.00208017	0.00174387	0.00255636	0.00219931	0.00144055	0.00142394	0.00150303	0.00102356	0.00136686	0.00338733	0.00293779	0.00460391	0.00217073	0.00455741	0.00439304	0.00389921	0.0048892	0.00329854
U2206.2/299	0.0930608	0.103517	0.135093	0.167471	0.100877	0.147152	0.120045	0.102293	0.115471	0.168401	0.200694	0.177643	0.117445	0.198199	0.128078	0.16855	0.148674	0.117408
U2279.8/290	0.000533867	0.000820424	0.000498079	0.000423799	0.000261276	0.000432418	0.000197406	0.000225513	0.000201767	0.00105181	0.00114607	0.00143882	0.000590983	0.000578272	0.000506485	0.000510824	0.00048416	0.000371327
U2302.4/292	0.00233699	0.00369249	0.00272108	0.00207205	0.00172647	0.00317309	0.00107154	0.000888559	0.00205256	0.00415718	0.0043618	0.00467953	0.00309611	0.0040336	0.00369116	0.00319142	0.00218693	0.00275525
U2315.2/245	0.000512317	0.00047104	0.000466551	0.00035308	0.000458975	0.000382369	0.000314531	0.000332986	0.000519293	0.000921766	0.000917192	0.000945233	0.000253196	0.00133672	0.000902761	0.000353282	0.000550222	0.000576154
U2373.5/292	0.0389683	0.0489681	0.0383571	0.0412067	0.0374975	0.0413457	0.0338251	0.0318005	0.0345802	0.0602203	0.0676553	0.067386	0.0511386	0.0703133	0.0525781	0.0538543	0.0551739	0.0513115
U2473.7/259	0.00135	0.00113008	0.00204158	0.000666769	0.000879938	0.00120317	0.00124128	0.00143714	0.00179679	0.00357156	0.00355299	0.00414948	0.00111781	0.00209225	0.00256125	0.0019291	0.0013719	0.00260813
U2493.7/204	0.00840672	0.00813938	0.0124941	0.0113052	0.00697421	0.00757164	0.00888023	0.00785532	0.00767638	0.00867939	0.0104924	0.0105662	0.00803607	0.0104371	0.00898301	0.00851231	0.0104923	0.00942244
U2499.5/363	0.000890106	0.00110286	0.000894092	0.00029709	0.00137604	0.000847888	0.000490199	0.00142193	0.00119438	0.0023938	0.00207705	0.00208131	0.000755506	0.000968287	0.000753418	0.00184758	0.00173545	0.00136364
U2501.4/321	0.00496184	0.00548052	0.00415962	0.0054591	0.00459119	0.00423247	0.00446023	0.00417204	0.00427478	0.0131689	0.0132603	0.0131941	0.00720648	0.00930632	0.00919152	0.00905143	0.00719381	0.00821782
U2522.9/437	0.00578997	0.00542962	0.00588641	0.0151403	0.0048705	0.00812671	0.00628649	0.00450962	0.00687077	0.00175302	0.00832356	0.0103039	0.00542858	0.00454441	0.0116761	0.00789723	0.00665345	0.00976139
U2541.2/437	0.00175074	0.000749312	0.00210995	0.00189723	0.00126697	0.00185005	0.00102779	0.00279137	0.00122976	0.00234333	0.00192153	0.00148038	0.000407879	0.000689281	0.00198678	0.00177761	0.00164893	0.000674392
U2593.5/289	0.029	0.0322897	0.0417948	0.0750803	0.0341474	0.0497717	0.0405323	0.0267573	0.0388827	0.0458628	0.048204	0.0467704	0.0304337	0.0307592	0.0598158	0.0541189	0.0452098	0.0518247
U2701/361	0.00023829	0.000975821	0.00176587	0.000407504	0.000258652	0.00165008	0.00039599	0.000584493	0.000930143	0.00181416	0.00215085	0.00267189	0.000987983	0.00189331	0.00260522	0.00161624	0.00198412	0.0022333
U2723/361	0.000486845	0.000477058	0.000943573	0.00149374	0.000944413	0.00133621	0.00070134	0.000980903	0.000623799	0.00214124	0.0017332	0.00218111	0.00102206	0.00195941	0.00183412	0.00165845	0.00175385	0.00194491
U2729.1/553	0.0025291	0.00359151	0.0029602	0.00372637	0.00224593	0.00301347	0.00290463	0.00262559	0.00284758	0.00314432	0.00312117	0.00355316	0.00218567	0.0031883	0.00214298	0.00297675	0.00344346	0.00573251
U2803.7/204(479)	0.095489	0.0737623	0.0783386	0.16305	0.0564295	0.0676907	0.0983459	0.113968	0.0758011	0.0790311	0.0502618	0.11909	0.0388943	0.0511802	0.066944	0.0693133	0.0809727	0.114337
U2805.3/191	0.00251756	0.00469572	0.00477223	0.00227842	0.00320263	0.00487905	0.003845	0.0042784	0.0048564	0.00318958	0.00449042	0.00361382	0.0036206	0.00406108	0.00202064	0.00662897	0.0046695	0.00287482
U2829.4/479	0.0403221	0.0485441	0.043989	0.0537141	0.0297132	0.0441058	0.0537477	0.0388458	0.0484898	0.0339445	0.0339521	0.0443474	0.0298636	0.0325858	0.0273419	0.0543806	0.0366011	0.0401865
U2834.5/204	0.0287804	0.0289324	0.0288979	0.0332357	0.0179252	0.0249859	0.0266053	0.0254935	0.0287325	0.0290388	0.0207125	0.0407097	0.0163998	0.0112841	0.0188497	0.0249338	0.019075	0.0304145
U2872.3/361	0.00829026	0.00866241	0.00412047	0.00312321	0.00211249	0.0041934	0.00317413	0.00362283	0.00321167	0.0120892	0.0119212	0.011416	0.00288855	0.00441451	0.00479432	0.00786282	0.00928958	0.00466101
U2910.9/433	0.06935	0.0981478	0.10068	0.101138	0.082044	0.107706	0.131111	0.105691	0.13055	0.0644462	0.0700775	0.062906	0.0760117	0.0926424	0.0549965	0.126787	0.099873	0.0852263
U2922.1/251	0.000350329	0.000130801	0.000621054	0.000514025	0.000403548	0.000679376	0.00018217	0.000283536	0.00130569	0.000690262	0.000180318	0.000321316	0.000785076	0.000846073	0.000605401	0.00069447	0.00054621	0.000117953
U2932.3/204(479)	0.078205	0.0745603	0.0820361	0.11649	0.0556769	0.0675296	0.0956091	0.094657	0.084529	0.0720191	0.0523901	0.0919208	0.0451945	0.0571038	0.0543004	0.0750321	0.0727535	0.0857603
U3005.1/204	0.00220043	0.00459333	0.0024263	0.00113498	0.00197754	0.00223254	0.00249957	0.00168421	0.00219092	0.00355903	0.0055461	0.003346	0.00232398	0.00287903	0.00127913	0.00293024	0.00283624	0.00183876
U3054.3/204	0.00392624	0.00338389	0.00615762	0.0103286	0.0133124	0.00768074	0.00418112	0.00360201	0.00625019	0.0136613	0.0110155	0.0138489	0.00822124	0.0274641	0.0209781	0.00739996	0.00758336	0.00967783
U3110.1/433	0.00108184	0.00180127	0.00126071	0.00315873	0.000820028	0.00182767	0.00205682	0.00122314	0.0018694	0.00442869	0.00687633	0.00416055	0.00203486	0.00325785	0.00270114	0.00396377	0.00334281	0.00333187
U3272.7/361(trisaccharide)	0.172111	0.190155	0.237293	0.217994	0.183435	0.237418	0.190685	0.180954	0.17779	0.213011	0.233761	0.234941	0.171113	0.176999	0.190806	0.218951	0.177218	0.156004
U3442.3/361	0.0017206	0.00231392	0.00281482	0.00368679	0.00265524	0.00515949	0.00458439	0.00402513	0.00426156	0.00549671	0.00366466	0.00351526	0.00219452	0.00766388	0.00754493	0.00547894	0.00400986	0.00485773
U3471.6/361	0.000385181	0.000170913	0.000167663	0.000503128	0.000169929	0.0011287	7.40973e-05	0.000158224	0.000255417	0.000972763	0.000615709	0.000920928	0.000383645	0.00329039	0.000946725	0.00110968	0.000806957	0.000705952
U3477.2/361	7.51972e-05	0.000398203	0.000391859	0.000790516	0.000346334	0.000834059	0.000926715	0.000140822	0.00165125	0.00157333	0.0014204	0.00218308	0.000265065	0.000899906	0.000561483	0.00156475	0.000876688	0.000613824
